# Supplementary material for: MicroRNAs Expression in the Ileal Pouch of Patients with Ulcerative Colitis Is Robustly Up-Regulated and Correlates with Disease Phenotypes
Source: PLoS One. 2016 Aug 18;11(8):e0159956. doi: 10.1371/journal.pone.0159956 (PMC4990209; doi:10.1371/journal.pone.0159956)
Supplement: S1 Table — (XLS) [file pone.0159956.s001.xls]

## Sheet: NPvsNC_pFDR_0-05_FC_2_79_211120
Supplementary table 1A: miRNA expression alterations NP vs Normal controls
#	miRNA	p-value(NP vs. NC)	Fold Change
1	hsa-mir-148a	2.5241e-07	3.16034
2	hsa-mir-183	7.00073e-05	2.502
3	hsa-mir-941-3	0.000106566	2.46168
4	hsa-mir-182	1.13584e-05	2.30035
5	hsa-mir-27b	0.000202566	2.21445
6	hsa-mir-3065	2.27002e-08	-2.93334
Supplementary table 1B: miRNA expression alterations CP vs Normal controls
#	miRNA	p-value(NP vs. NC)	Fold Change
1	hsa-mir-1910	1.80596e-05	23.1728
2	hsa-mir-202	0.000121439	15.6229
3	hsa-mir-490	0.000608936	15.3095
4	hsa-mir-5571	1.6827e-05	15.0965
5	hsa-mir-216a	0.000397566	8.9449
6	hsa-mir-3681	0.00293164	7.37633
7	hsa-mir-3199-2	0.00046854	6.1151
8	hsa-mir-4999	0.00059028	5.73678
9	hsa-mir-1180	0.000534507	4.62073
10	hsa-mir-193b	0.00274322	4.34877
11	hsa-mir-3158-1	0.000188463	4.2173
12	hsa-mir-424	0.000427459	3.76215
13	hsa-mir-4454	0.00122342	3.49063
14	hsa-mir-148a	3.62175e-08	3.33871
15	hsa-mir-9-2	0.00207434	3.27586
16	hsa-mir-432	7.8066e-05	3.18332
17	hsa-mir-502	0.000136725	3.01864
18	hsa-mir-29b-1	0.00205423	2.98772
19	hsa-mir-27b	2.26629e-07	2.76932
20	hsa-mir-1249	0.00230057	2.73263
21	hsa-mir-143	6.7855e-05	2.49763
22	hsa-mir-182	1.48449e-06	2.44526
23	hsa-mir-4286	0.000235659	2.40865
24	hsa-mir-1260b	0.000408278	2.40223
25	hsa-mir-212	0.00154553	2.34641
26	hsa-mir-21	0.00027044	2.31127
27	hsa-mir-181c	3.52775e-07	2.23584
28	hsa-mir-27a	0.00189643	2.23355
29	hsa-mir-671	0.00314854	2.23189
30	hsa-mir-146b	0.00302558	2.2125
31	hsa-mir-146a	0.000926184	2.2103
32	hsa-mir-181b-2	7.65258e-06	2.17906
33	hsa-mir-628	0.00095954	2.16522
34	hsa-mir-181b-1	0.000508305	2.01365
35	hsa-mir-221	3.3033e-05	2.00621
36	hsa-mir-194-1	5.97095e-06	-2.12045
37	hsa-mir-215	3.01679e-06	-2.29203
38	hsa-mir-194-2	2.3351e-07	-2.49413
39	hsa-mir-3065	1.46795e-08	-3.02997
40	hsa-mir-208b	0.000106887	-13.4182
Supplementary table 1C: miRNA expression alterations CLDP vs Normal controls
#	miRNA	p-value(NP vs. NC)	Fold Change
1	hsa-mir-371b	0.00549055	86.7394
2	hsa-mir-449b	1.9433e-05	80.427
3	hsa-mir-371a	0.00706018	38.5687
4	hsa-mir-549	7.28351e-06	30.1228
5	hsa-mir-4734	4.71211e-05	27.3134
6	hsa-mir-541	0.00161138	23.3746
7	hsa-mir-5571	3.20355e-05	20.1836
8	hsa-mir-4762	7.93733e-05	18.1855
9	hsa-mir-412	1.48859e-06	17.6187
10	hsa-mir-3606	0.000315459	16.8761
11	hsa-mir-431	4.08625e-05	14.7428
12	hsa-mir-4520a	0.00287605	13.7684
13	hsa-mir-503	3.72591e-07	13.1298
14	hsa-mir-3188	0.00337902	11.8265
15	hsa-mir-373	0.00612294	9.67044
16	hsa-mir-4721	0.000429397	9.50873
17	hsa-mir-3934	5.35147e-07	9.28191
18	hsa-mir-4298	0.00101735	8.61282
19	hsa-mir-1180	5.75703e-06	7.90599
20	hsa-mir-4435-2	0.00260062	7.35805
21	hsa-mir-4435-1	0.00771364	7.35805
22	hsa-mir-4529	0.00176962	6.90706
23	hsa-mir-4446	0.00302074	6.88188
24	hsa-mir-135a-1	4.77552e-11	6.77025
25	hsa-mir-424	6.21696e-07	6.76912
26	hsa-mir-409	2.58932e-05	6.5871
27	hsa-mir-152	6.25402e-10	6.27882
28	hsa-mir-4767	0.000493335	6.24836
29	hsa-mir-1276	0.000345649	6.04093
30	hsa-mir-493	1.16713e-07	5.98138
31	hsa-mir-592	0.00147922	5.65038
32	hsa-mir-1268b	0.00237669	5.47827
33	hsa-mir-223	7.95818e-09	5.38407
34	hsa-mir-500a	0.00294508	5.27702
35	hsa-mir-450a-2	5.67617e-07	5.23486
36	hsa-mir-382	3.89491e-07	5.21756
37	hsa-mir-432	2.62169e-07	5.17926
38	hsa-let-7i	7.80379e-07	5.14216
39	hsa-mir-29b-1	1.16169e-05	5.13373
40	hsa-mir-5701-1	0.00244846	5.11145
41	hsa-mir-326	9.63891e-08	5.04987
42	hsa-mir-4454	0.000268414	5.00787
43	hsa-mir-4775	8.02627e-06	4.92413
44	hsa-mir-654	0.000491553	4.84049
45	hsa-mir-3158-1	0.00190702	4.72784
46	hsa-mir-3675	0.000725161	4.62778
47	hsa-mir-450b	2.25575e-07	4.62718
48	hsa-mir-665	5.57458e-05	4.44729
49	hsa-mir-377	1.02039e-05	4.3471
50	hsa-mir-4772	9.20365e-05	4.29293
51	hsa-mir-21	2.28402e-09	4.29048
52	hsa-mir-190b	0.00762416	4.24966
53	hsa-mir-585	0.00530807	4.23271
54	hsa-mir-1179	0.00233892	4.19877
55	hsa-mir-873	0.00336195	4.17288
56	hsa-mir-1266	0.000565492	4.11873
57	hsa-mir-501	3.94459e-06	4.09409
58	hsa-mir-330	7.5698e-06	4.06434
59	hsa-mir-27a	3.35435e-07	4.03182
60	hsa-mir-34b	0.00173648	4.01435
61	hsa-mir-451a	0.00166471	3.99023
62	hsa-mir-134	0.000512129	3.91047
63	hsa-mir-449c	0.0052584	3.82809
64	hsa-mir-182	6.64027e-10	3.76399
65	hsa-mir-148a	2.48675e-06	3.74798
66	hsa-mir-618	0.00435411	3.67436
67	hsa-mir-3614	4.62007e-07	3.61273
68	hsa-mir-27b	1.26528e-07	3.5644
69	hsa-mir-146b	1.8541e-05	3.55794
70	hsa-mir-181b-2	8.15487e-10	3.43569
71	hsa-mir-1307	0.000106205	3.35188
72	hsa-mir-486	0.000598479	3.34504
73	hsa-mir-34a	0.000126593	3.33608
74	hsa-mir-19b-1	0.00335439	3.28637
75	hsa-mir-212	0.000226703	3.24465
76	hsa-mir-199b	0.000347651	3.19091
77	hsa-mir-1260b	0.000133655	3.15826
78	hsa-mir-877	0.000133853	3.1559
79	hsa-mir-505	0.00356726	3.15173
80	hsa-mir-671	0.000366003	3.13092
81	hsa-mir-628	5.72096e-05	3.04463
82	hsa-mir-148b	6.35833e-09	3.01074
83	hsa-mir-454	0.000873402	2.96766
84	hsa-mir-181b-1	4.13729e-06	2.95894
85	hsa-mir-584	2.78881e-05	2.94743
86	hsa-mir-25	0.00336187	2.87793
87	hsa-mir-24-2	1.79549e-06	2.86971
88	hsa-mir-324	2.70133e-05	2.84296
89	hsa-mir-143	0.000469395	2.83665
90	hsa-mir-2467	0.00164006	2.83044
91	hsa-mir-4286	0.000710572	2.82119
92	hsa-mir-96	0.00135828	2.81641
93	hsa-mir-340	1.06993e-08	2.79099
94	hsa-mir-181a-1	4.94183e-09	2.77815
95	hsa-mir-1260a	1.97934e-05	2.77302
96	hsa-mir-556	0.0011989	2.73327
97	hsa-mir-299	0.000470244	2.7283
98	hsa-mir-98	1.45731e-15	2.71836
99	hsa-mir-136	0.000480806	2.69577
100	hsa-mir-183	0.00150911	2.66221
101	hsa-mir-369	0.00274473	2.64492
102	hsa-mir-345	2.92166e-05	2.63745
103	hsa-mir-181d	1.17466e-08	2.62044
104	hsa-mir-941-4	0.000391706	2.56867
105	hsa-mir-3545	2.77606e-06	2.52856
106	hsa-mir-1280	1.76476e-05	2.48129
107	hsa-mir-181c	1.10229e-05	2.4744
108	hsa-mir-423	3.67975e-05	2.45208
109	hsa-mir-574	2.1073e-10	2.43372
110	hsa-mir-99b	6.86914e-05	2.42023
111	hsa-mir-3120	0.0005293	2.41582
112	hsa-mir-224	8.10986e-06	2.37122
113	hsa-mir-941-2	9.81365e-05	2.35173
114	hsa-mir-532	1.09475e-06	2.29993
115	hsa-mir-200a	0.000751728	2.26269
116	hsa-mir-3184	2.98664e-05	2.22488
117	hsa-mir-582	8.27076e-05	2.22041
118	hsa-mir-185	0.000376245	2.20966
119	hsa-mir-484	8.48589e-05	2.1947
120	hsa-mir-130b	0.00435099	2.14946
121	hsa-mir-193a	0.00010106	2.128
122	hsa-let-7d	1.88104e-08	2.09604
123	hsa-mir-221	0.00115536	2.08883
124	hsa-mir-625	0.000307956	2.08243
125	hsa-mir-548k	0.000198982	2.07694
126	hsa-mir-196a-1	0.00241442	2.07622
127	hsa-mir-3074	0.000347438	2.06674
128	hsa-mir-589	3.64067e-05	2.05657
129	hsa-mir-744	0.000599922	2.0541
130	hsa-mir-103b-2	3.28409e-06	2.04254
131	hsa-mir-320b-1	0.000238966	2.02089
132	hsa-mir-452	1.68506e-06	2.0126
133	hsa-mir-338	0.00113284	-2.31899
134	hsa-mir-194-1	0.000187315	-2.51811
135	hsa-mir-194-2	6.94608e-05	-2.68581
136	hsa-mir-215	5.88395e-05	-3.05427
137	hsa-mir-3065	9.50428e-06	-3.43585
138	hsa-mir-653	0.00195848	-3.74067
139	hsa-mir-509-3	0.00673484	-9.69884
Supplementary table 1D: miRNA expression alterations CD vs Normal controls
#	miRNA	p-value(NP vs. NC)	Fold Change
1	hsa-mir-21	2.31442e-05	3.11991
2	hsa-mir-653	0.000174801	-3.3347
