# Supplementary material for: MicroRNAs Expression in the Ileal Pouch of Patients with Ulcerative Colitis Is Robustly Up-Regulated and Correlates with Disease Phenotypes
Source: PLoS One. 2016 Aug 18;11(8):e0159956. doi: 10.1371/journal.pone.0159956 (PMC4990209; doi:10.1371/journal.pone.0159956)
Supplement: S2 Table — (XLS) [file pone.0159956.s002.xls]

## Sheet: Suppl. table 2 MIR-Hosts
miRNA	FAMILY	MIRBASE	GENOMIC COORDS	OVERLAPPING GENE	LOCALIZATION
hsa-mir-484	mir-484	MI0002468	16: 15644652 - 15644730	sense NDE1	UTR
hsa-mir-34b	mir-34	MI0000742	11: 110888873 - 110888956	sense ENSESTG00000028294	UTR
hsa-mir-223	mir-223	MI0000300	X: 65155437 - 65155546	sense ENSESTG00000025266	UTR
hsa-mir-21	mir-21	MI0000077	17: 55273409 - 55273480	sense HsG17483	UTR
hsa-mir-671	mir-671	MI0003760	7: 150566440 - 150566557	sense CHGUT_HUMAN	intron, UTR
hsa-mir-19b-1	mir-19	MI0000074	13: 90801447 - 90801533	sense MIRH1_HUMAN	intron, UTR
hsa-mir-1307	mir-1307	MI0006444	10: 105144000 - 105144148	sense USMG5	intron, exon_left
hsa-mir-941-2	mir-941	MI0005764	20: 62021545 - 62021633	sense DNAJC5	intron
hsa-mir-877	mir-877	MI0005561	6: 30660088 - 30660173	sense ABCF1	intron
hsa-mir-744	mir-744	MI0005559	17: 11925941 - 11926038	sense MAP2K4	intron
hsa-mir-653	mir-653	MI0003674	7: 92950008 - 92950103	sense CALCR	intron
hsa-mir-628	mir-628	MI0003642	15: 53452430 - 53452524	sense CCPG1	intron
hsa-mir-625	mir-625	MI0003639	14: 65007573 - 65007657	sense FUT8	intron
hsa-mir-618	mir-618	MI0003632	12: 79853646 - 79853743	sense LIN7A	intron
hsa-mir-592	mir-592	MI0003604	7: 126485378 - 126485474	sense GRM8	intron
hsa-mir-589	mir-589	MI0003599	7: 5501976 - 5502074	sense FBXL18	intron
hsa-mir-585	mir-585	MI0003592	5: 168623183 - 168623276	sense SLIT3	intron
hsa-mir-584	mir-584	MI0003591	5: 148422069 - 148422165	sense SH3TC2	intron
hsa-mir-574	mir-574	MI0003581	4: 38546048 - 38546143	sense FAM114A1	intron
hsa-mir-556	mir-556	MI0003562	1: 160578960 - 160579054	sense NOS1AP	intron
hsa-mir-549	mir-549	MI0003679	15: 78921374 - 78921469	antisense KIAA1199	intron
hsa-mir-548k	mir-548	MI0006354	11: 69807709 - 69807824	sense PPFIA1	intron
hsa-mir-505	mir-505	MI0003190	X: 138833973 - 138834056	sense ATP11C	intron
hsa-mir-503	mir-503	MI0003188	X: 133508024 - 133508094	sense AC004383.4	intron
hsa-mir-501	mir-500	MI0003185	X: 49661070 - 49661153	sense CLCN5	intron
hsa-mir-486	mir-486	MI0002470	8: 41637116 - 41637183	sense ANK1	intron
hsa-mir-454	mir-454	MI0003820	17: 54569901 - 54570015	sense NM_182620.3	intron
hsa-mir-452	mir-452	MI0001733	X: 150878756 - 150878840	sense GABRE	intron
hsa-mir-449b	mir-449	MI0003673	5: 54502231 - 54502327	sense CDC20B	intron
hsa-mir-423	mir-423	MI0001445	17: 25468223 - 25468316	sense CCDC55	intron
hsa-mir-340	mir-340	MI0000802	5: 179374909 - 179375003	sense RNF130	intron
hsa-mir-338	mir-338	MI0000814	17: 76714278 - 76714344	sense AATK	intron
hsa-mir-330	mir-330	MI0000803	19: 50834092 - 50834185	sense EML2	intron
hsa-mir-326	mir-326	MI0000808	11: 74723784 - 74723878	sense ARRB1	intron
hsa-mir-324	mir-324	MI0000813	17: 7067340 - 7067422	antisense ACADVL	intron
hsa-mir-27b	mir-27	MI0000440	9: 96887548 - 96887644	sense C9orf3	intron
hsa-mir-25	mir-25	MI0000082	7: 99529119 - 99529202	sense MCM7	intron
hsa-mir-224	mir-224	MI0000301	X: 150877706 - 150877786	sense GABRE	intron
hsa-mir-199b	mir-199	MI0000282	9: 130046821 - 130046930	antisense DNM1	intron
hsa-mir-196a-1	mir-196	MI0000238	17: 44064851 - 44064920	sense HOXB7	intron
hsa-mir-194-1	mir-194	MI0000488	1: 218358122 - 218358206	antisense IARS2	intron
hsa-mir-215	mir-192	MI0000291	1: 218357818 - 218357927	antisense IARS2	intron
hsa-mir-190b	mir-190	MI0005545	1: 152432765 - 152432843	sense ENSESTG00000034516	intron
hsa-mir-532	mir-188	MI0003205	X: 49654494 - 49654584	sense CLCN5	intron
hsa-mir-185	mir-185	MI0000482	22: 18400662 - 18400743	sense C22orf25	intron
hsa-mir-181b-2	mir-181	MI0000683	9: 126495810 - 126495898	antisense NR6A1	intron
hsa-mir-181d	mir-181	MI0003139	19: 13846689 - 13846825	sense ENSESTG00000025475	intron
hsa-mir-181c	mir-181	MI0000271	19: 13846513 - 13846622	sense ENSESTG00000025475	intron
hsa-mir-181a-1	mir-181	MI0000289	1: 197094796 - 197094905	sense RP11-31E23.1	intron
hsa-mir-181b-1	mir-181	MI0000270	1: 197094625 - 197094734	sense RP11-31E23.1	intron
hsa-mir-152	mir-148	MI0000462	17: 43469526 - 43469612	sense COPZ2	intron
hsa-mir-148b	mir-148	MI0000811	12: 53017267 - 53017365	sense COPZ1	intron
hsa-mir-146b	mir-146	MI0003129	10: 104186259 - 104186331	sense ENSESTG00000035585	intron
hsa-mir-143	mir-143	MI0000459	5: 148788674 - 148788779	sense ENSESTG00000029049	intron
hsa-mir-135a-1	mir-135	MI0000452	3: 52303275 - 52303364	antisense STAB1	intron
hsa-mir-1280	mir-1280	MI0006437	3: 129563698 - 129563791	sense EEFSEC	intron
hsa-mir-1276	mir-1276	MI0006416	15: 84114731 - 84114813	sense KLHL25	intron
hsa-mir-1266	mir-1266	MI0006403	15: 50356606 - 50356689	sense MYO5C	intron
hsa-mir-1180	mir-1180	MI0006273	17: 19188412 - 19188480	sense B9D1	intron
hsa-mir-98	let-7	MI0000100	X: 53599909 - 53600027	sense HUWE1	intron
hsa-let-7d	let-7	MI0000065	9: 95980937 - 95981023	antisense RP11-2B6.1	intron
hsa-let-7i	let-7	MI0000434	12: 61283733 - 61283816	sense ENSESTG00000008584	intron
hsa-mir-194-2	mir-194	MI0000732	11: 64415403 - 64415487	sense AP001187.9	exon_right
hsa-mir-130b	mir-130	MI0000748	22: 20337593 - 20337674	sense PPIL2	exon_right
hsa-mir-424	mir-322	MI0001446	X: 133508310 - 133508407	sense AC004383.4	exon_left
hsa-mir-24-2	mir-24	MI0000081	19: 13808101 - 13808173	sense JGI_8282	exon_left
hsa-mir-431	mir-431	MI0001721	14: 100417097 - 100417210	antisense RTL1	exon
hsa-mir-34a	mir-34	MI0000268	1: 9134314 - 9134423	sense ENSESTG00000031528	exon
